# Supplementary material for: Investigating the Genetic Background of Spastic Syndrome in North American Holstein Cattle Based on Heritability, Genome-Wide Association, and Functional Genomic Analyses
Source: Genes (Basel). 2023 Jul 20;14(7):1479. doi: 10.3390/genes14071479 (PMC10378964; doi:10.3390/genes14071479)
Supplement: Supplementary file 1 [file genes-14-01479-s001.zip]

Archive with 1 entries (1 files):
- genes-2510439-supplementary.pdf
